# Supplementary material for: Multiplexed assays of human disease-relevant mutations reveal UTR dinucleotide composition as a major determinant of RNA stability
Source: eLife. 2025 Feb 18;13:RP97682. doi: 10.7554/eLife.97682 (PMC11835390; doi:10.7554/eLife.97682)
Supplement: Figure 1—source data 1. [file elife-97682-fig1-data1.zip]

Archive with 3 entries (2 files):
- Figure 1_source data 1/
- Figure 1_source data 1/desktop.ini
- Figure 1_source data 1/Figure 1_source data 1.pdf
