# Supplementary material for: Multiplexed assays of human disease-relevant mutations reveal UTR dinucleotide composition as a major determinant of RNA stability
Source: eLife. 2025 Feb 18;13:RP97682. doi: 10.7554/eLife.97682 (PMC11835390; doi:10.7554/eLife.97682)
Supplement: Figure 1—source data 2. [file elife-97682-fig1-data2.zip]

Archive with 3 entries (2 files):
- Figure 1_source data 2/
- Figure 1_source data 2/CLL 2018-11-11_16h31m33s_5'UTR_2nd_short_828_30min_9.1_9.14_40X.tif
- Figure 1_source data 2/desktop.ini
