# Supplementary material for: Multiplexed assays of human disease-relevant mutations reveal UTR dinucleotide composition as a major determinant of RNA stability
Source: eLife. 2025 Feb 18;13:RP97682. doi: 10.7554/eLife.97682 (PMC11835390; doi:10.7554/eLife.97682)
Supplement: Supplementary file 5. [file elife-97682-supp5.xlsx]

## Sheet: SH.U5
Gene

## Sheet: SH.U3
Gene

## Sheet: HEK.U5
Gene

## Sheet: HEK.U3
Gene
