# Supplementary material for: Multiplexed assays of human disease-relevant mutations reveal UTR dinucleotide composition as a major determinant of RNA stability
Source: eLife. 2025 Feb 18;13:RP97682. doi: 10.7554/eLife.97682 (PMC11835390; doi:10.7554/eLife.97682)
Supplement: Supplementary file 9. [file elife-97682-supp9.xlsx]

## Sheet: 工作表1
RT primer
EGFP3-f_UMI_5Lib-RT	GGACGAGCTGTACAAGTAAANNNNNNNNNNGAACTTGTGGCCGTTTAC
CMV3-f_UMI_M13-rev	CGCTAGGGATCCTCTAGTCANNNNNNNNNNCAGGAAACAGCTATGAC
1st round PCR primer
EGFP3-f	CGCTAGGGATCCTCTAGTCA
CMV3-f	GGACGAGCTGTACAAGTAAA
2nd round PCR
For 5'Lib
Forward/P5_fractionsID_CMV3f	CAGATGTGTATAAGAGACAG0-3NNNNCGCTAGGGATCCTCTAGTCA
Reverse/P7_#N_EGFP3f	GTCTCGTGGGCTCGGAGATGTGTATAAGAGACAG0-3NGGACGAGCTGTACAAGTAAA
For 3'Lib
Forward/P5_fractionsID_EGFP3f:	CAGATGTGTATAAGAGACAG0-3NNNNGGACGAGCTGTACAAGTAAA
Reverse/P7_#N_CMV3f:	GTCTCGTGGGCTCGGAGATGTGTATAAGAGACAG0-3NCGCTAGGGATCCTCTAGTCA
